# Supplementary material for: Long Term Delta-9-tetrahydrocannabinol Administration Inhibits Proinflammatory Responses in Minor Salivary Glands of Chronically Simian Immunodeficieny Virus Infected Rhesus Macaques
Source: Viruses. 2020 Jul 1;12(7):713. doi: 10.3390/v12070713 (PMC7412369; doi:10.3390/v12070713)
Supplement: Supplementary file 1 [file viruses-12-00713-s001.zip]

Archive with 3 entries (3 files):
- Supplemental Figure S1.pdf
- Supplemental Figure S2.pdf
- Supplemental Tables 1-6.pdf
